# Supplementary material for: The Impact of Dental Implant Length on Failure Rates: A Systematic Review and Meta-Analysis
Source: Materials (Basel). 2021 Jul 16;14(14):3972. doi: 10.3390/ma14143972 (PMC8307721; doi:10.3390/ma14143972)
Supplement: Supplementary file 1 [file materials-14-03972-s001.zip]

Archive with 1 entries (1 files):
- materials-1284199-supplementary.pdf
